# Supplementary material for: The Physical Activity and Nutritional INfluences in Ageing (PANINI) Toolkit: A Standardized Approach towards Physical Activity and Nutritional Assessment of Older Adults
Source: Healthcare (Basel). 2022 May 31;10(6):1017. doi: 10.3390/healthcare10061017 (PMC9222478; doi:10.3390/healthcare10061017)
Supplement: Supplementary file 1 [file healthcare-10-01017-s001.zip]

Archive with 1 entries (1 files):
- PANINI CRF.pdf
